# Supplementary material for: Medication Adherence in the Real World: Lessons from the Diuretic Comparison Project
Source: J Clin Med. 2025 Aug 12;14(16):5695. doi: 10.3390/jcm14165695 (PMC12386936; doi:10.3390/jcm14165695)
Supplement: Supplementary file 1 [file jcm-14-05695-s001.zip]

Archive with 1 entries (1 files):
- jcm-3737312-supplementary.pdf
